# Supplementary material for: Multivariate Data Analysis to Assess Process Evolution and Systematic Root Causes Investigation in Tablet Manufacturing at an Industrial Scale—A Case Study Focused on Improving Tablet Hardness
Source: Pharmaceutics. 2025 Feb 7;17(2):213. doi: 10.3390/pharmaceutics17020213 (PMC11858851; doi:10.3390/pharmaceutics17020213)
Supplement: Supplementary file 1 [file pharmaceutics-17-00213-s001.zip]

Archive with 1 entries (1 files):
- pharmaceutics-3417274-supplementary.pdf
